# Supplementary material for: Childhood lead exposure and sleep problems in adolescents: a longitudinal cohort study
Source: Int Arch Occup Environ Health. 2024 Sep 14;97(9):959–70. doi: 10.1007/s00420-024-02099-3 (PMC11561101; doi:10.1007/s00420-024-02099-3)
Supplement: Supplementary file 2 — Supplementary file2 (CSV 3 KB) [file 420_2024_2099_MOESM2_ESM.csv]

	Pb1	Pb2	sex.pre	social_adversity_ying	AgePbtestBaseline	curplace	bedtimeresistance	sleeponsetdelay	sleepduration	sleepaxiety	nightwakings	parasom	sleepdisorderdbreathing	daytimesleepiness	cshq.overall	PSQIDURAT	PSQIDISTB	PSQILATEN	PSQIDAYDS	PSQIHSE	PSQIQUAL	PSQIMEDS
Pb1
Pb2	0.13****
sex.pre	-0.15****	-0.10***
social_adversity_ying	0.06	0.03	0.03
AgePbtestBaseline	0.29****	-0.08*	-0.04	0.12***
curplace	0.11***	0.01	0.04	0.21****	0.13****
bedtimeresistance	0.01	0.02	-0.07	0.13**	-0.06	0.19****
sleeponsetdelay	0.10*	0.09*	-0.03	0.05	0	0.12**	0.23****
sleepduration	0.12**	0.09*	-0.05	0.09*	0.05	0.20****	0.34****	0.27****
sleepaxiety	-0.03	0.01	0	0.10*	-0.07	0.13**	0.64****	0.12**	0.17***
nightwakings	0.03	0	0.08*	0	0.04	0.04	0.09*	0.04	0.08*	0.24****
parasom	-0.01	0.11*	-0.09	0.04	-0.09*	0.08	0.34****	0.07	0.24****	0.42****	0.30****
sleepdisorderdbreathing	-0.02	0.02	-0.07	0.01	-0.04	0.13**	0.24****	0.14**	0.22****	0.27****	0.26****	0.42****
daytimesleepiness	-0.03	0.01	0.03	0.08	-0.16***	0.10*	0.23****	0.12**	0.26****	0.25****	0.14**	0.30****	0.26****
cshq.overall	0.05	0.06	-0.09	0.03	-0.09	0.14**	0.64****	0.28****	0.55****	0.62****	0.40****	0.60****	0.43****	0.71****
PSQIDURAT	0.10**	0.01	0.05	0.04	0.37****	0.03	0.01	0.03	0.05	-0.04	-0.04	-0.03	-0.03	-0.05	-0.03
PSQIDISTB	-0.01	-0.02	0.02	0.01	0.01	0.11**	0.01	0.10*	0.05	0.07	0.01	0.06	0.14**	0.06	0.09	0.09**
PSQILATEN	-0.08*	-0.06	-0.04	-0.02	-0.09*	0.10**	0.05	0.09*	0.02	0.06	-0.03	0.07	0.08	0.08	0.09	0.02	0.28****
PSQIDAYDS	0.06	0.01	0.02	0	0.15****	0.11**	0.05	0.06	0.09	0.06	0	0.01	0.05	0.14**	0.12*	0.27****	0.27****	0.27****
PSQIHSE	0.03	0.03	-0.05	0.04	-0.03	0.03	0.09	0.13**	0.13**	0.1	-0.01	0.14**	0.1	0.07	0.14*	-0.02	0.10**	0.11**	0.02
PSQIQUAL	0	0.02	0.01	0.08*	0.01	0.05	-0.01	0.09*	0.07	0.04	-0.05	-0.04	-0.04	0.07	0.06	0.27****	0.34****	0.33****	0.41****	0.12***
PSQIMEDS	-0.04	-0.01	0.01	-0.02	-0.05	-0.02	0.08	0.02	0.07	0.02	-0.05	0.03	0.03	0.08	0.05	-0.01	0.15****	0.05	0.09**	0.04	0.03
PSQI	0.06	-0.03	0	0.03	0.20****	0.10**	0.06	0.13**	0.10*	0.09	-0.03	0.02	0.07	0.1	0.1	0.55****	0.49****	0.59****	0.69****	0.24****	0.70****	0.17****
